# Supplementary material for: Evolutionary Adaptation of Protein Turnover in White Muscle of Stenothermal Antarctic Fish: Elevated Cold Compensation at Reduced Thermal Responsiveness
Source: Biomolecules. 2023 Oct 11;13(10):1507. doi: 10.3390/biom13101507 (PMC10605280; doi:10.3390/biom13101507)
Supplement: Supplementary file 1 [file biomolecules-13-01507-s001.zip]

Archive with 1 entries (1 files):
- biomolecules-2649545-supplementary.pdf
